# Supplementary material for: The Microbiome of the ‘Williams’ Pear Variety Grown in the Organic Orchard and Antifungal Activity by the Autochthonous Bacterial and Yeast Isolates
Source: Microorganisms. 2022 Jun 24;10(7):1282. doi: 10.3390/microorganisms10071282 (PMC9321879; doi:10.3390/microorganisms10071282)
Supplement: Supplementary file 1 [file microorganisms-10-01282-s001.zip]

Archive with 1 entries (1 files):
- microorganisms-1776496-supplementary.pdf
